# Supplementary material for: Implantation of Adipose-Derived Mesenchymal Stromal Cells (ADSCs)-Lining Prosthetic Graft Promotes Vascular Regeneration in Monkeys and Pigs
Source: Tissue Eng Regen Med. 2024 Jan 8;21(4):641–51. doi: 10.1007/s13770-023-00615-z (PMC11087433; doi:10.1007/s13770-023-00615-z)
Supplement: Supplementary file 2 — Supplementary file2 (ZIP 44596 kb) [file 13770_2023_615_MOESM2_ESM.zip]

Archive with 4 entries (4 files):
- TERM-D-23-00217R1/Original Movie 20231018.7z
- TERM-D-23-00217R1/Supplement Movie 1.mp4
- TERM-D-23-00217R1/Supplement Movie 2.mp4
- TERM-D-23-00217R1/Supplement Movie 3.mp4
